# Supplementary material for: Synergistic Mechanistic Insights into Anti-T2DM Benefits of Lentinula edodes: A Peptide- and Polysaccharide-Based Network Pharmacology and Molecular Docking Study
Source: Foods. 2026 Jan 27;15(3):453. doi: 10.3390/foods15030453 (PMC12896406; doi:10.3390/foods15030453)
Supplement: Supplementary file 1 [file foods-15-00453-s001.zip]

Archive with 1 entries (1 files):
- foods-4077167-supplementary.pdf
